# Supplementary material for: Investigation on the Potential Functions of ZmEPF/EPFL Family Members in Response to Abiotic Stress in Maize
Source: Int J Mol Sci. 2024 Jun 29;25(13):7196. doi: 10.3390/ijms25137196 (PMC11241529; doi:10.3390/ijms25137196)
Supplement: Supplementary file 1 [file ijms-25-07196-s001.zip]

Archive with 2 entries (2 files):
- Supplementary figures and table/Supplementary figures.pptx
- Supplementary figures and table/Supplementary Table S1.xls
