# Supplementary material for: Investigation on the Potential Functions of ZmEPF/EPFL Family Members in Response to Abiotic Stress in Maize
Source: Int J Mol Sci. 2024 Jun 29;25(13):7196. doi: 10.3390/ijms25137196 (PMC11241529; doi:10.3390/ijms25137196)
Supplement: Supplementary file 1 [file ijms-25-07196-s001.zip › Supplementary figures and table/Supplementary Table S1.xls]

## Sheet: Primers used in the DEK48 study
Primers used in this study.
Primer name	Primer sequences (5’-3’)	Application
ZmEPF1-F1	CCGTGACGACCGTGAGTGACC	Amplify EPF/EPFL genes
ZmEPF1-R1	CTCGCTACCATCCAGCAGGCA
ZmEPF2-F1	GGCGGCTTGAAAAAGAGGAGT
ZmEPF2-R1	CGGCGAGGACCACGACGAC
ZmEPF3-F1	GCGAGGAATAATGAGAATGCG
ZmEPF3-R1	CTAGTCTAGCGGGGAAGGCAC
ZmEPF4-F1	ATGGGCCAGCGACGACGGA
ZmEPF4-R1	TCAGGGCATGAAGAGCTTGTTG
ZmEPF5-F1	AGCGGGAATCTACACCCACGT
ZmEPF5-R1	GTCAGGGCATGAAGAGCTTGTT
ZmEPF6-F1	ATGGGGAGGCAGTCGACGAG
ZmEPF6-R1	TCACGGCATGTAGAGCTGGTTC
ZmEPF7-F1	CTGGCTGTAAGAAGAGGAGATGG
ZmEPF7-R1	CTCCAGTCTCCCCCACCCTAC
ZmEPF8-F1	GAGGTAGCGTCTACGGGGCA
ZmEPF8-R1	TCATGGCATGAAGAGCTTGTTG
ZmEPF9-F1	GGGCTCGTGCGGTTTCTCTG
ZmEPF9-R1	GTCATTCCACATCCCGCACAG
ZmEPF10-F1	TGCCGACCTCATTTCAGACAG
ZmEPF10-R1	AGTACACCAATGGGCTCATCAG
ZmEPF11-F1	TCTCTCTGGGCTGTGCCTGTG
ZmEPF11-R1	CAGGTGAGGTCATCATGGCGA
ZmEPF12-F1	CACCCTTCTTCATTCCTGGCT
ZmEPF12-R1	ATTACACTTTGGTTTCCATATGCTC
ZmEPF13-F1	TCCGTCAGGTCCGAATAATGG
ZmEPF13-R1	TCCACCGCCGCACCTGCATCT
ZmEPF14-F1	ACACGAGAGCCTGCCTTTTTC
ZmEPF14-R1	GATGAAAACAATCACCAAACCCA
ZmEPF15-F1	CCGCTATACGGACAGTGGGT
ZmEPF15-R1	ACTATCCTATTCAACCGTAACCCT
ZmEPFL1-F1	AGCCTGAAAGAAACGAATGAAA
ZmEPFL1-R1	TCATTCAGGACGAGCGGTTAC
ZmEPFL2-F1	CCAAATAAAGCACCATCCCCC
ZmEPFL2-R1	GAGAACCAAAAACGGGCGAAA
ZmEPFL3-F1	TGAACAAGAGGAATGGCTAATGG
ZmEPFL3-R1	AGAGGGAGAACGGAGAACCAA
ZmEPF1-F2	caccATGAGCGCGGGTGCAGCCG	EPF/EPFL genes cloning into pEntry vector
ZmEPF1-R2	AGGGTCGAAGACGGCGGCGCC
ZmEPF2-F2	caccATGGAGTGCTCCCGGGGGA
ZmEPF2-R2	TGGCATGTAGAGCCGGTTGCC
ZmEPF3-F2	caccATGAGAATGCGCGAGTCCTCT
ZmEPF3-R2	GTCTAGCGGGGAAGGCACCCG
ZmEPF4-F2	caccATGGGCCAGCGACGACGGAA
ZmEPF4-R2	GGGCATGAAGAGCTTGTTGCC
ZmEPF5-F2	caccATGGGCTGGCCGCCGAGCA
ZmEPF5-R2	GGGCATGAAGAGCTTGTTGCC
ZmEPF6-F2	caccATGGGGAGGCAGTCGACGAG
ZmEPF6-R2	CGGCATGTAGAGCTGGTTCCG
ZmEPF7-F2	caccATGGCCGTGATCTCACCTCG
ZmEPF7-R2	GGGGTCGTACAGGCGGCCGTC
ZmEPF8-F2	caccATGGGCGCCGTGAGCTGC
ZmEPF8-R2	TGGCATGAAGAGCTTGTTGCC
ZmEPF9-F2	caccATGGGGAGGCACACTGGTGCT
ZmEPF9-R2	GCTGGACGGCACCGGGTA
ZmEPF10-F2	caccATGGAACTCCAGCTCTACCAC
ZmEPF10-R2	CGGGTCCAGTGCTCGCCGGTC
ZmEPF11-F2	caccATGGGGAGGCACGCTGGC
ZmEPF11-R2	GCTGGAGGGCACCGGGTAGCA
ZmEPF12-F2	caccATGGCCGTGAGCTCACCTCG
ZmEPF12-R2	CACTTTGGTTTCCATATGCTC
ZmEPF13-F2	caccATGGGCCACCGCCGTCTCT
ZmEPF13-R2	TCCACCGCCGCACCTGCATCT
ZmEPF14-F2	caccATGGGCCATCTTTTCCTCCTC
ZmEPF14-R2	GTACATTATATCCACAAGCGC
ZmEPF15-F2	caccATGGGGAGGCCGAGGTGGT
ZmEPF15-R2	GCGCATGTGGAGCTGGTCCCG
ZmEPFL1-F2	caccATGGCAGCAGCACACGGAAG
ZmEPFL1-R2	TAGATGGCAGACGCATCTGTA
ZmEPFL2-F2	caccATGGCTAATGGTTGCTCCACG
ZmEPFL2-R2	CCTGTGGCAAACACACTTGTA
ZmEPFL3-F2	caccATGGCTAATGGTTGCCCCACA
ZmEPFL3-R2	CCTGTGGCAAACACACTTGTA
ZmEPF2-qrtF1	GTTGCTCCGTTCAGAGTCCTT	RT-qPCR analysis of EPF/EPFL genes
ZmEPF2-qrtR1	CGGGTAGTATTCGGTGGTGAC
ZmEPF6-qrtF1	GTCTCCCTCTGCTTCGCCTTC
ZmEPF6-qrtR1	TCTCCTCATCGGTCGTCGCC
ZmEPF7-qrtF1	GTCCCTCTGCCTCCTCCTCG
ZmEPF7-qrtR1	ACTTGTCCTCCGCCAGGTTCT
ZmEPF8-qrtF1	CGGCACTGGCAGTCTGACTCT
ZmEPF8-qrtR1	TACGGGCAGATTCTCTCTGGC
ZmEPF9-qrtF1	CTGTTGCTGGGGCGAATGG
ZmEPF9-qrtR1	AGCACTTGAAGCTGACCATGACG
ZmEPF10-qrtF1	CTACCACTCCACCACAACCCT
ZmEPF10-qrtR1	AAGGCATAGAGGTGAGGGGAT
ZmEPF12-qrtF1	TGTCCCTCTGCTTCCTTCTCG
ZmEPF12-qrtR1	TGCCACCTTGTCAATCTCCAG
ZmEPF14-qrtF1	GGTCAGTCGGCAGTGGCAAC
ZmEPF14-qrtR1	GCCGAGACCCTCCTTCTTCCT
ZmEPF15-qrtF1	CGTCGTCCCCCTCTGCTTCG
ZmEPF15-qrtR1	TGACCAAGTCCAGAACCCCCC
ZmEPFL2-qrtF1	CTCCCTGCTCCTCTTCTTCCT
ZmEPFL2-qrtR1	ATGCCTTTGTTTAGACCCTTGA
ZmEPFL3-qrtF1	TGCCGAAGGTCATCAAGGGTC
ZmEPFL3-qrtR1	GACACCCCCTGCACTCGTTGT
